# Supplementary material for: New insights into population structure, demographic history, and effective population size of the critically endangered blue shark Prionace glauca in the Mediterranean Sea
Source: PLoS One. 2024 Jun 17;19(6):e0305608. doi: 10.1371/journal.pone.0305608 (PMC11182550; doi:10.1371/journal.pone.0305608)
Supplement: S1 Table — (XLSX) [file pone.0305608.s004.xlsx]

## Sheet: S1 Table
S1 Table. List of sampled individuals of blue shark Prionace glauca included in this study, with associated total length (cm), sex, maturity, sampling region, GPS coordinates and sampling year.
Sample name	Total length (cm)	Sex	Maturity	Sampling region	GPS Coord. X	GPS Coord. Y	Sampling year
10APg	-	-	-	Gulf of Lion	-	-	2012
11APg	-	-	-	Gulf of Lion	-	-	2012
12APg	-	-	-	Gulf of Lion	-	-	2012
13APg	-	-	-	Gulf of Lion	-	-	2012
14APg	-	-	-	Gulf of Lion	-	-	2012
1APg	-	-	-	Gulf of Lion	-	-	2012
2APg	-	-	-	Gulf of Lion	-	-	2012
3APg	-	-	-	Gulf of Lion	-	-	2012
4APg	-	-	-	Gulf of Lion	-	-	2012
5APg	-	-	-	Gulf of Lion	-	-	2012
6APg	-	-	-	Gulf of Lion	-	-	2012
7APg	-	-	-	Gulf of Lion	-	-	2012
8APg	-	-	-	Gulf of Lion	-	-	2012
9APg	-	-	-	Gulf of Lion	-	-	2012
CORPg	120	-	J	Ligurian Sea	9.58694	43.3233	2012
MARPg	52	-	J	Gulf of Lion	-	-	2012
PBPg	170	-	J	Gulf of Lion	-	-	2012
COR2Pg	134	F	J	Ligurian Sea	9.68222	43.4647	2013
10Pg	150	M	J	Gulf of Lion	3.21278	42.8089	2015
11Pg	117	M	J	Gulf of Lion	3.48944	43.3028	2015
12Pg	135	-	J	Gulf of Lion	3.29806	43.1986	2015
13Pg	110	M	J	Gulf of Lion	3.3625	43.0706	2015
14.1Pg	125	-	J	Gulf of Lion	-	-	2015
14.2Pg	125	-	J	Gulf of Lion	-	-	2015
15Pg	115	F	J	Gulf of Lion	3.65833	43.3433	2015
16Pg	100	-	J	Gulf of Lion	-	-	2015
17Pg	55	-	J	Gulf of Lion	3.195	42.5906	2015
18Pg	137	F	J	Gulf of Lion	3.20056	42.7231	2015
19Pg	202	-	J	Gulf of Lion	3.20056	42.7231	2015
1Pg	56	F	J	Gulf of Lion	3.24361	42.7956	2015
20Pg	-	-	-	Gulf of Lion	3.39417	42.5986	2015
21Pg	130	-	J	Gulf of Lion	3.225	42.8208	2015
22Pg	150	M	J	Gulf of Lion	3.99972	43.2544	2015
23Pg	45	-	J	Gulf of Lion	-	-	2015
24Pg	150	-	J	Gulf of Lion	3.47417	42.88	2015
25Pg	150	-	J	Gulf of Lion	3.225	42.8208	2015
26Pg	130	-	J	Gulf of Lion	3.225	42.8208	2015
27Pg	60	-	J	Gulf of Lion	-	-	2015
28Pg	165	-	J	Gulf of Lion	3.43611	42.8342	2015
29Pg	90	-	J	Gulf of Lion	3.93694	43.34	2015
2Pg	140	M	J	Gulf of Lion	3.46722	42.8936	2015
3Pg	136	F	J	Gulf of Lion	3.24944	42.8158	2015
4Pg	101	M	J	Gulf of Lion	3.48944	43.3028	2015
5Pg	135	-	J	Gulf of Lion	3.24944	42.8158	2015
6Pg	100	M	J	Gulf of Lion	3.24944	42.8158	2015
7Pg	120	F	J	Gulf of Lion	3.24361	42.7956	2015
8Pg	129	-	J	Gulf of Lion	3.29806	43.1986	2015
9Pg	60	-	J	Gulf of Lion	3.32667	43.0686	2015
30Pg	140	-	J	Gulf of Lion	3.17278	42.635	2016
31Pg	< 200	M	J	Gulf of Lion	-	-	2016
32Pg	< 200	M	J	Gulf of Lion	-	-	2016
33Pg	-	-	-	Gulf of Lion	-	-	2016
34Pg	-	-	-	Gulf of Lion	-	-	2016
35Pg	150	-	J	Gulf of Lion	3.43167	42.8797	2016
36.1Pg	127	M	J	Gulf of Lion	3.30528	43.1106	2016
36.2Pg	-	-	-	Gulf of Lion	-	-	2016
37Pg	208	F	J	Gulf of Lion	-	-	2017
38Pg	110	-	J	Ligurian Sea	10.0231	43.7711	2017
39Pg	114	-	J	Ligurian Sea	10.0344	43.7675	2017
40Pg	200	-	J	Gulf of Lion	3.13056	42.7972	2017
41Pg	-	-	-	Gulf of Lion	-	-	2017
42Pg	-	-	-	Gulf of Lion	-	-	2017
43Pg	129	-	J	Gulf of Lion	3.61194	42.8881	2017
44Pg	122	F	J	Gulf of Lion	3.47167	42.8369	2017
45Pg	134	F	J	Gulf of Lion	3.50639	42.6233	2017
46Pg	201	M	J	Gulf of Lion	3.34361	42.8869	2017
47Pg	127	F	J	Gulf of Lion	-	-	2017
48Pg	212	F	A	Gulf of Lion	3.56444	42.6308	2017
49Pg	176	F	J	Gulf of Lion	3.45472	42.7161	2017
50Pg	154	M	J	Gulf of Lion	3.53694	42.5633	2017
51Pg	146	M	J	Gulf of Lion	3.28361	42.7294	2017
52Pg	35	M	J	Gulf of Lion	3.08944	42.7447	2017
53Pg	170	F	J	Gulf of Lion	3.23194	42.7856	2017
54Pg	120	-	J	Gulf of Lion	3.23194	42.7856	2017
55Pg	130	M	J	Gulf of Lion	3.23194	42.7856	2017
56Pg	120	-	J	Gulf of Lion	3.08944	42.7447	2017
57Pg	130	F	J	Gulf of Lion	3.20944	42.7042	2017
58Pg	130	F	J	Gulf of Lion	3.40639	42.7747	2017
59Pg	150	-	J	Gulf of Lion	3.40056	42.5189	2017
60Pg	57	-	J	Gulf of Lion	3.40639	42.8528	2017
61Pg	136	-	J	Gulf of Lion	3.15889	42.6506	2017
62Pg	56	-	J	Gulf of Lion	-	-	2017
63Pg	50	M	J	Gulf of Lion	-	-	2017
64Pg	140	-	J	Gulf of Lion	-	-	2017
65Pg	120	-	J	Gulf of Lion	-	-	2017
66.1Pg	130	-	J	Gulf of Lion	3.80972	43.2736	2017
66.2Pg	-	-	-	Gulf of Lion	-	-	2017
68Pg	120	F	J	Gulf of Lion	3.55417	43.1903	2017
70Pg	56	M	J	Gulf of Lion	-	-	2017
72Pg	140	-	J	Gulf of Lion	3.19028	42.7311	2018
74Pg	127	-	J	Gulf of Lion	3.27806	42.6836	2018
75Pg	130	-	J	Gulf of Lion	3.27833	42.6839	2018
79Pg	95	-	J	Gulf of Lion	4.245	43.2833	2018
81Pg	90	M	J	Gulf of Lion	3.39444	42.4236	2018
82Pg	70	-	J	Gulf of Lion	3.12361	42.7128	2018
83Pg	145	F	J	Gulf of Lion	3.21361	42.9419	2018
84Pg	145	F	J	Gulf of Lion	3.31166	42.7614	2018
85Pg	75	F	J	Gulf of Lion	3.31166	42.7614	2018
86Pg	80	-	J	Gulf of Lion	3.31166	42.7614	2018
87.1Pg	140	M	J	Gulf of Lion	3.32611	42.8678	2018
87.2Pg	-	-	-	Gulf of Lion	-	-	2018
88Pg	75	-	J	Gulf of Lion	-	-	2018
89Pg	75	-	J	Gulf of Lion	-	-	2018
90Pg	160	-	J	Gulf of Lion	-	-	2018
91Pg	100	M	J	Gulf of Lion	-	-	2018
92Pg	140	F	J	Gulf of Lion	-	-	2018
93Pg	70	-	J	Gulf of Lion	3.10444	42.6194	2018
94Pg	150	M	J	Gulf of Lion	3.41722	42.7319	2018
95Pg	80	F	J	Gulf of Lion	-	-	2018
96Pg	140	M	J	Gulf of Lion	-	-	2018
97Pg	100	F	J	Gulf of Lion	-	-	2018
98Pg	160	-	J	Gulf of Lion	-	-	2018
APg	256	M	A	Malta	-	-	2013
BPg	256	M	A	Malta	-	-	2013
CPg	266	F	A	Malta	-	-	2013
DPg	265	F	A	Malta	-	-	2013
EPg	250	M	A	Malta	-	-	2013
FPg	306	F	A	Malta	-	-	2013
GPg	231	M	A	Malta	-	-	2013
HPg	173	M	J	Malta	-	-	2013
IPg	173	M	J	Malta	-	-	2013
JPg	205	F	J	Malta	-	-	2013
KPg	203	F	J	Malta	-	-	2013
LPg	231	M	A	Malta	-	-	2013
MPg	300	F	A	Malta	-	-	2013
NPg	175	-	J	Malta	-	-	2013
OPg	271	F	A	Malta	-	-	2013
PPg	240	M	A	Malta	-	-	2013
QPg	225	M	A	Malta	-	-	2013
RPg	264	M	A	Malta	-	-	2013
SPg	220	F	A	Malta	-	-	2013
TPg	208	F	J	Malta	-	-	2013
AAPg	232	F	A	Malta	-	-	2014
ABPg	199	M	J	Malta	-	-	2014
ACPg	288	F	A	Malta	-	-	2014
ADPg	229	M	A	Malta	-	-	2014
AEPg	243	F	A	Malta	-	-	2014
AFPg	233	F	A	Malta	-	-	2014
AGPg	229	F	A	Malta	-	-	2014
AHPg	256	F	A	Malta	-	-	2014
AIPg	270	F	A	Malta	-	-	2014
AJPg	270	F	A	Malta	-	-	2014
AKPg	279	F	A	Malta	-	-	2014
ALPg	220	F	A	Malta	-	-	2014
AMPg	229	F	A	Malta	-	-	2014
ANPg	195	F	J	Malta	-	-	2014
AOPg	294	F	A	Malta	-	-	2014
APPg	203	F	J	Malta	-	-	2014
AQPg	216	F	A	Malta	-	-	2014
ARPg	188	F	J	Malta	-	-	2014
ASPg	286	M	A	Malta	-	-	2014
ATPg	268	F	A	Malta	-	-	2014
AUPg	288	F	A	Malta	-	-	2014
AVPg	171	F	J	Malta	-	-	2014
AWPg	216	M	A	Malta	-	-	2014
AXPg	239	F	A	Malta	-	-	2014
AYPg	213	F	J	Malta	-	-	2014
AZPg	205	F	J	Malta	-	-	2014
BAPg	250	F	A	Malta	-	-	2014
BBPg	196	F	J	Malta	-	-	2014
BCPg	222	F	A	Malta	-	-	2014
BDPg	280	F	A	Malta	-	-	2014
BEPg	315	F	A	Malta	-	-	2014
BFPg	274	M	A	Malta	-	-	2014
BGPg	242	F	A	Malta	-	-	2014
BHPg	267	M	A	Malta	-	-	2014
BIPg	277	M	A	Malta	-	-	2014
BJPg	288	M	A	Malta	-	-	2014
BKPg	289	F	A	Malta	-	-	2014
BLPg	253	M	A	Malta	-	-	2014
BMPg	242	M	A	Malta	-	-	2014
BNPg	280	M	A	Malta	-	-	2014
BOPg	272	M	A	Malta	-	-	2014
BPPg	220	F	A	Malta	-	-	2014
BQPg	214	F	A	Malta	-	-	2014
BRPg	330	F	A	Malta	-	-	2014
BSPg	224	M	A	Malta	-	-	2014
BTPg	231	M	A	Malta	-	-	2014
BUPg	243	F	A	Malta	-	-	2014
BVPg	166	M	J	Malta	-	-	2014
BWPg	206	F	J	Malta	-	-	2014
BXPg	229	F	A	Malta	-	-	2014
BYPg	228	F	A	Malta	-	-	2014
BZPg	200	M	J	Malta	-	-	2014
CAPg	355	F	A	Malta	-	-	2014
CBPg	233	F	A	Malta	-	-	2014
UPg	263	F	A	Malta	-	-	2014
VPg	240	F	A	Malta	-	-	2014
WPg	178	M	J	Malta	-	-	2014
XPg	220	F	A	Malta	-	-	2014
YPg	240	M	A	Malta	-	-	2014
ZPg	240	F	A	Malta	-	-	2014
F: female, M: male, A: adult, J: juvenile
