# Supplementary material for: New insights into population structure, demographic history, and effective population size of the critically endangered blue shark Prionace glauca in the Mediterranean Sea
Source: PLoS One. 2024 Jun 17;19(6):e0305608. doi: 10.1371/journal.pone.0305608 (PMC11182550; doi:10.1371/journal.pone.0305608)
Supplement: S4 Table — (XLSX) [file pone.0305608.s007.xlsx]

## Sheet: S4
S4 Table. Complete genotype matrix of all blue shark individuals associated with the study of Dolfo et al., 2024.
GUL: Gulf of Lion, MAL: Malta. 0 indicates missing values
Sample name	Population	A2ASY		DAE7L		Pgla02		Pgla05		DOMST		Pgla03		Pgla09		TB02		CY92Z		DZONX		EFQGD		FV6T5		BEF94		D1Q4A		EWU1E		Pgla07		TB04		EHD08		EJABW		Pgla04		TB01		TB13
10APg	GUL	275	275	314	314	143	152	212	212	104	110	0	0	123	123	221	221	153	169	365	365	147	147	191	199	111	115	275	287	298	302	188	188	133	135	302	311	194	196	218	218	143	143	155	157
10Pg	GUL	267	271	314	314	137	143	198	246	104	110	181	181	123	123	215	257	155	177	373	379	147	147	191	191	111	111	271	271	298	302	191	191	133	135	299	299	188	194	212	218	143	143	155	155
11APg	GUL	271	271	314	324	143	143	210	212	104	112	187	190	123	126	221	229	153	169	0	0	147	147	191	199	111	115	271	287	302	302	188	191	133	135	299	299	196	196	212	218	125	125	155	157
11Pg	GUL	263	279	314	314	140	146	200	222	110	112	181	187	120	129	219	223	177	177	367	377	147	151	191	191	111	113	271	271	298	302	191	191	135	135	299	299	196	196	218	221	143	147	155	155
12APg	GUL	269	271	324	324	143	143	0	0	104	112	181	187	123	126	221	245	0	0	367	371	147	147	191	195	111	115	287	287	302	302	191	197	133	135	311	323	196	196	212	218	125	145	155	157
12Pg	GUL	271	275	314	324	137	140	198	202	116	122	181	181	123	123	221	235	155	185	375	377	147	151	183	191	111	113	271	275	298	298	191	197	133	135	302	320	194	196	221	221	135	143	155	155
13APg	GUL	263	267	314	324	137	140	0	0	106	106	187	187	123	123	0	0	153	177	365	375	143	147	191	191	111	115	287	287	302	304	191	197	133	133	311	323	194	196	218	221	143	143	155	157
13Pg	GUL	255	271	314	314	140	143	198	206	106	114	178	187	123	123	221	249	163	169	369	373	147	147	191	191	109	111	267	271	298	298	191	194	133	137	299	299	190	196	212	218	125	133	157	157
141Pg	GUL	267	275	314	314	134	137	198	244	110	114	187	190	123	123	209	221	161	167	369	369	143	151	191	195	109	115	267	271	300	302	194	194	133	133	302	302	190	196	221	221	133	143	155	157
142Pg	GUL	267	271	314	314	137	140	198	210	110	114	187	187	123	123	211	235	163	183	373	373	143	151	191	191	109	111	271	287	300	300	191	194	133	137	299	299	194	194	218	218	143	143	155	155
14APg	GUL	267	267	324	324	143	152	206	212	104	112	187	187	123	123	229	245	153	169	365	375	147	147	191	191	111	115	271	275	298	302	191	197	133	133	299	311	194	196	218	218	143	145	155	157
15Pg	GUL	271	273	314	314	137	143	190	210	104	112	181	190	120	126	221	221	163	167	371	377	147	151	191	191	109	113	271	275	298	298	194	197	133	137	299	302	194	196	218	221	143	145	157	159
16Pg	GUL	275	279	324	324	137	143	222	238	102	108	187	187	123	123	221	247	169	171	367	371	147	147	191	195	111	111	283	287	298	298	194	197	133	133	299	302	196	196	218	218	141	141	155	155
17Pg	GUL	265	267	314	314	143	146	200	208	106	110	187	190	129	129	221	231	177	183	367	373	151	151	191	191	105	115	271	279	298	298	191	191	133	135	299	299	194	196	221	221	143	147	155	157
18Pg	GUL	263	271	314	324	137	140	200	212	100	106	181	187	120	123	211	227	169	169	373	373	147	147	191	191	111	111	283	291	302	302	194	197	133	135	299	323	196	196	221	221	133	145	157	157
19Pg	GUL	263	271	314	314	131	140	186	206	104	104	187	190	123	123	221	221	167	169	371	379	147	151	187	191	109	109	267	267	296	298	191	197	133	133	299	302	196	196	212	221	123	125	155	155
1APg	GUL	273	275	314	314	137	140	212	214	100	106	181	187	120	123	213	225	155	175	373	373	147	151	191	191	109	113	267	275	300	304	188	197	135	135	296	308	194	196	221	221	145	151	155	157
1Pg	GUL	269	281	314	314	137	140	210	236	108	110	181	187	123	123	219	251	173	173	365	371	147	151	195	199	109	115	275	291	300	304	191	194	133	135	299	302	194	196	218	221	125	145	155	157
20Pg	GUL	277	277	314	324	131	140	202	238	110	112	187	187	123	123	229	237	171	173	371	379	147	151	191	195	105	111	271	271	298	304	191	197	133	133	302	305	194	196	212	221	141	145	155	155
21Pg	GUL	267	271	314	324	137	146	198	234	110	114	187	187	120	123	245	249	165	183	367	381	143	151	191	195	111	113	267	279	290	302	188	191	133	133	299	299	194	194	218	221	141	145	155	155
22Pg	GUL	269	275	314	314	140	140	200	228	110	110	181	187	126	129	217	221	165	167	375	379	151	151	183	191	105	113	275	275	298	298	185	191	133	133	302	314	194	196	212	212	143	143	155	155
23Pg	GUL	267	275	314	314	134	140	204	226	104	114	181	181	123	123	231	231	157	175	379	379	143	143	191	195	109	109	267	267	298	298	191	191	133	137	302	311	196	196	212	221	141	143	155	157
24Pg	GUL	267	271	314	314	143	143	198	210	106	114	181	187	120	126	221	221	169	171	373	379	147	151	191	195	105	109	275	279	298	300	188	191	133	135	299	323	194	196	218	218	125	145	157	157
25Pg	GUL	267	281	314	314	0	0	200	208	102	110	181	190	0	0	219	229	167	167	371	373	147	147	187	195	113	115	271	275	298	300	188	188	133	133	299	320	194	196	212	212	125	145	155	157
26Pg	GUL	265	281	314	314	137	137	200	224	112	114	187	187	123	126	221	231	163	169	373	373	147	147	191	195	111	111	263	267	298	298	188	191	133	135	299	302	194	194	218	218	141	145	155	155
27Pg	GUL	267	267	314	314	137	140	182	204	108	110	187	190	120	123	209	221	173	185	371	379	147	147	191	195	107	111	279	283	298	304	185	197	133	137	302	311	194	196	212	218	141	145	157	157
28Pg	GUL	265	267	314	324	134	137	206	208	110	114	187	187	123	123	221	231	171	177	375	377	143	147	191	191	111	113	275	291	298	304	191	191	133	137	299	299	194	196	218	218	135	147	155	157
29Pg	GUL	269	279	324	324	137	137	200	200	106	110	181	190	120	123	227	249	171	175	371	373	147	147	191	199	105	109	271	283	298	304	188	194	135	135	302	311	196	196	212	218	141	143	155	157
2APg	GUL	0	0	0	0	0	0	0	0	102	110	187	187	0	0	217	231	165	169	0	0	0	0	191	195	105	111	271	283	298	302	188	191	133	135	299	305	196	196	218	221	123	145	155	155
2Pg	GUL	271	273	314	324	137	140	198	202	104	110	187	187	123	126	221	225	153	181	375	377	147	147	187	191	101	115	271	283	298	304	191	194	133	137	299	317	196	196	218	221	135	145	155	155
30Pg	GUL	267	283	314	324	134	140	200	210	104	110	187	187	123	126	229	229	179	185	373	379	147	147	183	191	111	113	283	283	298	302	191	197	133	137	299	305	194	196	218	221	145	147	155	157
31Pg	GUL	255	275	314	324	137	143	194	230	110	118	187	190	123	123	209	243	163	169	375	375	147	151	187	191	113	115	267	279	298	304	191	191	133	133	299	305	190	194	218	221	0	0	149	155
32Pg	GUL	271	277	314	314	137	146	228	246	106	110	181	190	123	126	213	223	161	161	373	389	147	151	191	199	111	111	267	283	298	298	191	191	133	133	302	302	196	196	212	221	135	141	155	159
33Pg	GUL	269	271	314	314	137	140	208	256	100	104	187	190	123	126	221	221	163	165	371	373	143	151	187	191	111	111	271	275	302	304	191	197	133	135	311	314	194	196	221	221	141	143	155	155
34Pg	GUL	271	271	314	314	131	143	200	222	104	104	187	187	123	123	233	241	167	185	375	381	147	147	191	195	111	111	267	271	298	302	191	197	133	133	299	326	194	196	221	221	125	125	155	159
35Pg	GUL	263	271	314	314	140	140	200	208	106	110	178	187	123	123	221	221	175	183	365	379	143	143	191	191	111	115	267	283	298	304	191	191	133	133	311	323	194	194	218	221	143	145	155	155
361Pg	GUL	271	281	314	324	137	137	208	230	108	110	181	187	123	123	225	233	167	173	371	373	147	151	191	195	105	111	279	283	298	304	194	197	135	135	299	302	196	196	212	221	133	147	155	157
362Pg	GUL	271	281	314	324	137	137	208	230	108	110	181	187	123	123	225	233	167	173	371	373	147	151	191	195	105	111	279	283	298	304	194	197	135	135	299	302	196	196	212	221	133	147	155	157
37Pg	GUL	267	277	314	314	134	137	188	190	104	106	187	190	120	123	219	231	165	165	371	373	143	151	191	195	109	115	267	283	302	302	197	197	133	135	299	299	196	196	218	221	135	143	155	157
38Pg	GUL	267	271	314	314	137	140	182	208	102	106	181	187	117	117	221	231	171	185	373	379	147	147	191	191	105	115	271	279	298	304	191	197	133	137	299	323	194	198	212	218	145	147	155	157
39Pg	GUL	271	281	314	314	137	137	208	228	104	106	187	190	123	126	229	231	161	175	373	373	0	0	191	191	111	113	267	271	298	298	191	197	133	135	317	326	194	194	212	221	147	151	157	157
3APg	GUL	263	273	314	314	137	140	206	250	108	112	181	187	123	126	219	243	171	171	373	381	147	151	191	195	111	113	271	279	298	298	194	197	133	133	299	302	186	194	212	218	125	143	157	157
3Pg	GUL	269	269	314	324	134	140	200	200	102	114	187	187	120	123	217	223	155	173	375	379	147	151	191	191	111	113	275	275	302	302	191	194	133	133	302	302	196	196	218	221	141	145	155	157
40Pg	GUL	267	269	314	314	137	140	206	212	102	114	187	187	123	123	231	243	165	165	365	379	151	151	183	191	111	117	267	275	298	302	188	191	133	133	299	299	194	198	221	221	133	141	155	155
41Pg	GUL	265	267	314	324	140	143	206	234	102	112	187	187	123	123	221	223	161	173	371	375	143	155	183	199	113	113	275	287	298	298	191	191	137	137	320	329	196	198	212	221	125	141	155	157
42Pg	GUL	273	273	314	314	140	140	222	246	102	110	181	190	123	132	219	225	173	181	367	375	151	151	191	191	113	115	267	283	290	298	188	194	133	135	0	0	194	196	221	221	143	143	155	155
43Pg	GUL	267	271	314	314	128	137	200	210	110	110	181	181	123	123	219	221	155	185	373	379	0	0	191	191	113	113	275	283	298	304	191	191	133	133	299	299	194	194	212	221	141	145	155	157
44Pg	GUL	267	277	314	324	137	143	206	224	108	114	181	187	120	123	239	241	173	177	367	373	147	151	183	199	113	115	271	283	298	298	191	191	133	133	299	299	194	196	221	221	133	143	155	157
45Pg	GUL	267	269	314	314	134	140	202	216	108	110	181	190	123	123	221	241	157	165	365	375	147	147	191	199	109	117	271	287	298	302	191	191	133	137	302	302	190	194	212	218	125	145	157	159
46Pg	GUL	271	279	314	314	134	140	204	210	100	100	187	187	123	123	221	235	167	183	373	377	143	151	191	195	111	111	271	275	290	298	197	197	133	135	299	305	196	196	212	221	145	145	155	155
47Pg	GUL	267	275	314	314	134	137	214	230	102	114	181	187	123	129	219	233	163	163	375	377	147	151	191	191	111	113	275	279	298	302	188	191	133	133	302	302	194	196	221	221	143	143	155	155
48Pg	GUL	267	267	324	324	128	137	210	220	108	110	190	190	120	123	225	225	167	177	377	379	151	151	187	187	115	117	279	283	298	300	191	197	133	135	299	311	190	194	212	218	133	135	155	159
49Pg	GUL	267	267	314	314	140	143	200	208	106	114	181	181	123	123	219	221	169	185	367	373	143	147	183	187	111	111	283	287	298	300	188	197	133	133	299	302	196	196	221	221	143	143	153	157
4APg	GUL	267	267	314	324	140	143	210	212	104	112	187	187	123	123	229	245	167	169	365	371	143	151	191	191	111	115	283	287	302	304	191	197	133	133	299	311	194	196	218	218	143	143	157	157
4Pg	GUL	269	269	314	324	140	143	212	250	104	110	187	187	123	123	231	243	161	169	367	375	147	151	183	191	113	113	283	283	290	296	188	197	133	135	299	305	190	194	212	221	145	147	155	155
50Pg	GUL	267	271	314	314	140	140	230	234	112	112	187	190	123	123	233	253	159	171	373	377	151	151	187	191	111	113	267	283	298	300	191	191	133	133	302	305	196	196	212	221	143	147	157	159
51Pg	GUL	277	277	314	314	137	146	204	216	110	110	187	187	123	123	219	247	169	169	365	373	147	147	191	191	105	115	267	267	298	298	191	191	133	133	305	305	184	196	218	218	123	147	155	155
52Pg	GUL	267	271	314	324	134	134	198	198	110	114	181	187	123	123	221	229	169	181	365	377	147	151	191	191	111	111	275	287	298	298	191	191	133	137	302	302	194	196	212	221	143	145	157	157
53Pg	GUL	267	267	314	324	143	146	212	234	104	112	178	178	123	123	221	257	169	183	371	371	147	151	191	191	111	113	279	279	290	298	191	197	133	135	302	305	194	196	221	221	125	125	153	157
54Pg	GUL	267	271	314	324	140	149	214	218	110	114	187	187	123	123	227	237	161	165	375	377	147	147	191	191	113	115	267	275	290	302	191	197	133	137	299	299	194	196	218	221	135	141	157	157
55Pg	GUL	267	269	314	314	125	143	208	214	110	110	187	187	123	123	221	235	173	173	373	375	147	147	187	191	111	119	271	275	302	304	182	191	133	133	299	305	194	194	218	221	141	147	157	159
56Pg	GUL	267	269	314	324	140	140	234	254	106	110	187	190	123	123	243	253	169	175	367	369	151	151	191	191	111	111	271	279	298	302	191	197	133	133	299	299	194	196	212	212	123	141	155	157
57Pg	GUL	265	265	314	314	137	140	200	218	102	114	187	187	117	123	223	233	159	183	375	379	143	143	191	191	109	113	267	271	290	298	191	191	133	133	302	305	194	194	212	221	123	143	155	157
58Pg	GUL	271	271	324	324	137	143	206	210	104	106	181	190	123	123	221	221	169	183	367	379	147	155	191	195	101	113	271	287	290	302	191	191	133	135	299	311	184	196	218	221	125	147	155	155
59Pg	GUL	267	271	314	314	131	140	202	206	104	110	187	190	123	123	213	221	177	179	373	377	143	147	191	195	109	115	275	275	302	304	191	194	133	133	299	302	194	196	212	221	133	147	155	157
5APg	GUL	267	267	314	324	140	143	210	212	104	112	187	187	117	123	229	245	169	169	365	371	143	151	191	191	111	115	283	287	302	304	191	197	133	133	299	311	194	196	209	218	143	143	157	157
5Pg	GUL	267	267	314	314	0	0	196	210	100	112	181	190	117	123	221	227	155	183	367	373	143	151	191	191	111	111	283	287	298	298	188	197	133	135	302	311	194	194	212	212	125	147	153	155
60Pg	GUL	271	271	314	314	137	140	200	204	110	112	187	187	123	123	229	245	179	183	371	379	151	151	183	191	113	117	271	287	298	300	182	191	133	133	314	317	192	196	212	218	133	147	155	155
61Pg	GUL	265	267	314	314	137	140	200	210	106	110	190	190	123	123	231	239	177	183	369	371	143	147	191	191	113	113	267	271	298	298	191	191	133	135	302	317	190	194	218	218	125	137	155	155
62Pg	GUL	269	279	324	324	128	143	196	200	110	112	187	190	120	123	231	245	163	169	369	371	147	151	191	195	113	113	275	279	298	298	191	197	133	135	299	302	194	196	221	221	143	145	155	155
63Pg	GUL	277	277	314	314	137	143	204	208	102	106	178	187	123	123	223	235	161	173	377	377	147	151	191	191	109	117	267	283	298	298	191	191	133	135	299	299	194	196	218	221	133	143	155	155
64Pg	GUL	269	269	314	324	134	140	206	242	110	118	181	187	123	123	219	243	161	173	371	373	147	155	191	191	111	111	271	275	298	302	191	191	133	135	299	299	194	196	212	221	135	143	157	157
65Pg	GUL	269	269	314	324	140	140	206	242	110	118	181	187	123	123	219	243	161	173	371	373	147	151	191	191	111	111	271	275	298	302	191	191	133	135	299	299	194	196	212	221	135	143	157	157
661Pg	GUL	267	279	314	314	137	140	200	206	102	106	181	190	123	123	205	243	157	183	371	375	147	151	183	191	111	111	275	275	298	304	191	197	133	135	299	302	192	196	218	221	145	147	157	157
68Pg	GUL	269	271	314	314	140	149	198	208	106	114	181	187	120	123	221	249	167	183	365	375	151	151	191	195	111	115	267	283	290	302	191	191	133	135	299	299	194	196	221	221	133	141	155	157
6APg	GUL	267	271	314	324	137	140	200	206	104	112	181	187	123	126	221	227	169	177	365	371	147	147	191	199	111	115	271	275	300	304	188	191	133	135	299	311	194	196	212	218	143	143	157	157
6Pg	GUL	271	279	314	314	143	146	208	210	108	112	187	187	123	123	223	235	177	185	367	377	147	147	191	191	109	113	275	283	298	302	182	191	133	135	299	311	188	196	212	218	125	145	155	157
70Pg	GUL	267	271	314	314	137	143	242	252	110	112	187	190	123	123	219	239	163	169	373	373	147	151	191	191	101	111	271	287	302	302	191	197	135	135	299	320	190	196	218	221	135	143	155	155
72Pg	GUL	265	277	314	314	137	140	204	236	108	108	187	187	123	123	227	237	183	183	365	375	147	151	187	191	111	115	267	267	302	304	191	197	133	133	302	305	196	196	212	218	147	147	155	155
74Pg	GUL	267	281	314	314	143	143	198	202	104	110	181	187	123	126	225	237	165	167	377	381	143	151	187	199	101	109	267	287	298	302	191	194	133	135	302	314	190	196	218	221	143	147	155	155
75Pg	GUL	269	271	314	314	131	137	210	214	110	114	181	190	120	126	221	239	165	183	371	373	143	151	183	191	111	111	271	275	290	298	191	197	133	133	302	302	194	196	221	221	135	147	155	155
79Pg	GUL	267	271	314	314	0	0	206	218	104	110	181	187	123	123	221	235	153	165	373	373	143	143	183	195	111	113	267	283	302	304	188	191	0	0	299	320	194	194	212	221	0	0	155	157
7APg	GUL	267	267	314	324	137	140	200	212	106	112	181	187	123	126	221	227	169	177	365	371	143	147	191	191	111	115	271	283	302	302	191	191	133	133	311	323	194	196	212	218	125	143	157	157
7Pg	GUL	269	271	314	314	137	140	198	198	112	114	187	190	123	126	235	235	163	183	373	377	147	147	191	195	105	113	271	283	302	304	185	191	133	133	299	326	194	196	218	221	125	141	155	157
81Pg	GUL	267	267	324	324	146	146	206	210	102	114	181	181	120	126	221	239	155	163	369	371	151	151	183	191	113	115	271	275	300	304	191	191	135	135	311	311	194	194	212	218	133	151	157	157
82Pg	GUL	267	267	314	314	137	137	192	210	102	110	187	190	123	126	221	239	161	169	371	373	147	151	191	195	105	111	275	287	298	302	191	197	133	135	317	320	194	196	218	218	125	143	153	155
83Pg	GUL	263	267	314	324	131	137	208	210	108	110	181	187	123	126	221	221	169	185	371	377	151	151	183	191	109	111	267	275	298	298	191	191	133	133	299	299	196	196	218	221	125	141	155	159
84Pg	GUL	267	273	314	324	137	137	198	206	110	114	181	187	120	129	229	253	157	181	373	373	151	151	183	191	103	109	267	267	290	298	191	191	133	135	299	320	194	196	218	221	143	143	155	155
86Pg	GUL	0	0	0	0	0	0	0	0	102	114	187	187	120	123	223	253	165	171	367	371	0	0	191	191	111	115	271	275	302	302	191	191	135	135	299	299	194	194	212	212	143	143	155	157
871Pg	GUL	271	271	324	324	143	143	208	218	106	110	181	187	123	126	217	221	161	185	373	379	143	151	191	195	113	115	267	271	298	304	191	191	133	133	305	305	194	198	221	221	141	143	155	155
872Pg	GUL	263	273	314	324	140	140	202	210	102	110	187	187	123	123	217	229	169	171	377	377	147	151	191	191	111	117	267	279	302	302	188	191	133	135	299	305	194	194	218	221	143	147	155	157
88Pg	GUL	271	271	314	314	134	146	198	206	104	104	187	187	123	123	211	211	153	165	367	373	143	143	191	191	109	111	267	271	302	302	188	191	133	133	299	302	194	194	218	218	135	141	155	157
89Pg	GUL	267	271	314	314	134	137	202	234	106	110	187	187	123	126	217	231	163	185	373	379	143	147	191	191	111	117	267	267	298	298	191	191	135	137	299	305	190	194	212	218	137	141	155	157
8APg	GUL	265	265	314	314	137	143	0	0	104	112	187	187	123	123	211	229	153	169	371	371	147	147	191	191	111	115	271	275	302	302	197	197	133	133	302	323	188	196	218	221	125	125	157	157
8Pg	GUL	271	277	314	314	137	146	206	216	100	104	181	187	123	123	209	221	163	183	365	373	147	151	191	199	107	111	271	275	298	302	191	197	133	133	299	302	194	196	212	218	125	141	155	155
91Pg	GUL	275	277	314	314	137	140	208	238	108	112	187	190	123	123	219	247	153	163	373	379	147	147	191	191	109	111	267	271	290	298	191	194	133	135	302	317	194	196	221	221	145	147	155	155
92Pg	GUL	257	267	314	314	0	0	206	206	104	110	181	187	117	123	229	237	167	181	365	379	147	151	187	191	107	111	275	279	298	298	191	191	133	133	311	317	194	196	212	221	147	147	153	157
93Pg	GUL	275	275	324	324	134	140	198	240	110	112	187	187	123	123	219	219	159	183	363	377	143	143	191	191	109	113	275	283	296	304	188	191	135	135	305	323	194	196	212	221	125	141	155	157
94Pg	GUL	265	271	314	324	137	140	206	218	102	114	181	187	123	123	219	221	165	169	367	375	151	151	191	199	103	113	271	279	300	304	185	197	135	137	299	302	194	196	212	218	147	147	155	157
95Pg	GUL	269	271	314	324	140	143	206	208	104	106	187	187	123	126	219	219	169	169	373	375	147	147	191	191	103	109	267	267	290	304	188	191	135	135	311	314	196	196	221	221	145	147	155	157
96Pg	GUL	271	277	314	324	134	143	220	242	110	112	181	187	123	123	223	247	155	159	375	383	147	151	191	191	109	113	267	271	290	298	188	191	133	135	299	305	194	196	221	221	125	125	155	157
97Pg	GUL	275	275	324	324	134	140	204	216	102	106	187	187	123	123	233	239	165	177	377	379	147	151	183	191	109	111	267	271	298	298	191	197	133	133	299	323	194	196	218	221	135	143	155	155
98Pg	GUL	267	271	314	324	131	137	206	206	112	112	181	181	123	123	223	223	163	165	375	375	151	151	191	191	109	117	267	275	292	298	182	194	133	135	302	320	194	200	212	212	141	147	155	157
9APg	GUL	267	267	314	324	143	152	210	212	104	112	181	187	117	123	221	227	153	169	365	375	147	147	191	199	111	115	271	283	302	302	188	191	133	135	311	323	196	196	218	218	125	143	155	157
9Pg	GUL	263	269	314	324	137	140	208	238	106	114	181	187	123	123	221	247	167	171	365	367	151	151	183	195	105	105	267	275	298	298	191	191	133	137	299	302	194	196	218	221	141	147	155	157
COR2Pg	GUL	267	271	314	314	137	140	210	210	108	110	181	187	123	123	225	231	165	171	373	375	147	155	191	191	101	111	275	275	298	302	191	194	135	135	299	308	194	196	212	218	143	145	155	155
CORPg	GUL	271	271	314	314	140	140	206	226	104	112	181	181	123	123	221	229	167	169	373	375	147	151	183	191	109	111	271	283	304	306	191	197	133	135	299	317	194	194	212	218	145	145	155	155
MARPg	GUL	265	271	314	314	143	143	206	212	106	110	178	187	123	126	229	253	169	177	373	375	147	151	191	191	111	111	267	271	298	302	191	191	133	133	302	302	188	196	218	221	141	143	155	157
PPg	GUL	271	271	314	314	137	140	200	210	108	112	187	187	120	126	229	235	155	179	371	371	147	151	191	199	105	115	267	283	298	298	191	191	133	135	302	311	194	198	218	221	137	145	155	155
AAPg	MAL	269	271	314	324	134	140	208	220	106	110	181	187	123	123	221	241	165	165	371	381	143	147	191	191	111	111	267	267	300	302	191	197	135	137	299	317	194	196	218	218	125	143	155	155
ABPg	MAL	267	269	314	324	137	137	206	208	104	110	187	187	123	123	219	229	171	183	373	373	147	151	191	195	109	111	275	283	300	300	191	191	133	135	299	302	194	196	212	218	135	145	155	157
ACPg	MAL	271	271	314	314	137	140	200	208	102	110	187	190	123	123	209	237	169	183	365	373	143	147	191	203	109	111	275	291	298	298	191	194	133	135	299	323	194	196	221	221	143	147	157	157
ADPg	MAL	271	271	314	324	137	158	200	240	106	110	181	187	123	123	221	229	161	169	375	375	151	151	191	195	111	113	279	283	298	298	191	191	133	137	299	302	194	196	212	221	125	141	155	155
AEPg	MAL	269	269	314	324	137	143	208	210	110	116	190	190	123	123	231	235	167	185	373	373	147	151	191	191	105	111	267	283	298	304	191	191	133	133	302	302	194	196	218	221	133	133	155	155
AFPg	MAL	267	277	314	314	137	146	200	210	106	112	181	190	120	123	219	247	169	177	371	371	147	151	191	191	109	115	275	283	298	302	191	194	133	133	299	320	194	196	212	221	141	147	155	155
AGPg	MAL	271	271	314	324	128	128	198	198	110	110	190	190	123	123	223	243	173	179	373	373	143	147	191	195	105	113	271	275	298	298	197	197	133	137	299	320	190	194	218	218	145	147	155	157
AHPg	MAL	267	267	314	324	140	140	200	204	108	110	187	187	123	123	205	229	169	183	369	375	151	155	191	199	109	113	271	283	296	302	191	197	133	135	314	320	192	196	218	221	143	145	155	157
AIPg	MAL	265	265	314	314	140	140	0	0	102	110	181	181	123	123	223	251	177	183	373	373	151	151	191	191	105	113	267	283	302	304	191	194	133	133	302	311	194	196	218	221	143	147	155	155
AJPg	MAL	267	275	314	314	146	146	208	210	108	112	181	181	123	123	219	221	177	183	367	377	143	147	191	191	113	115	275	291	298	306	188	191	133	135	299	299	190	196	221	221	141	147	155	157
AKPg	MAL	267	267	314	314	134	137	208	208	104	108	187	190	123	123	203	235	159	165	367	377	147	151	191	191	109	109	271	275	298	304	191	194	135	135	299	323	196	198	218	221	141	147	155	155
ALPg	MAL	267	279	314	314	137	143	204	212	104	106	187	190	123	126	219	223	183	185	373	377	151	151	191	191	109	111	267	267	298	298	191	191	133	135	299	302	190	196	212	221	133	143	155	157
AMPg	MAL	267	271	314	314	140	143	198	250	112	116	181	187	123	126	219	233	155	183	377	379	147	147	191	191	105	113	275	291	298	302	191	197	133	135	299	299	194	196	212	218	141	145	157	157
ANPg	MAL	271	271	314	314	128	137	192	206	110	118	187	190	117	123	225	225	153	165	373	375	147	147	191	191	111	111	271	283	302	304	188	197	133	133	299	317	194	196	218	221	143	143	155	157
AOPg	MAL	267	267	314	324	140	152	200	248	108	114	187	190	123	126	245	253	169	183	373	373	143	155	187	199	113	115	271	275	298	304	191	194	133	133	299	302	190	198	212	221	143	147	155	155
APg	MAL	267	275	314	324	137	137	210	210	102	110	187	187	123	126	209	219	169	177	371	375	143	147	191	191	109	113	275	295	292	306	191	197	133	135	299	299	190	196	218	221	125	135	155	155
APPg	MAL	269	271	314	314	140	146	214	214	104	104	181	187	123	126	205	221	153	177	373	373	143	147	183	191	111	113	271	283	302	302	191	191	133	135	299	299	194	194	212	212	133	141	155	157
AQPg	MAL	265	277	314	314	128	134	200	204	100	112	187	187	120	123	221	235	181	183	379	379	147	147	191	191	101	117	275	283	298	302	191	194	135	135	317	323	194	196	218	221	125	133	155	157
ARPg	MAL	269	269	314	314	137	137	240	252	102	114	187	187	123	123	211	231	169	169	367	371	147	151	191	195	109	111	275	275	302	302	191	194	133	133	299	299	194	198	212	221	143	143	155	157
ASPg	MAL	273	275	314	324	134	137	208	222	110	114	187	187	117	123	231	233	165	179	373	373	147	151	191	195	115	115	275	275	290	298	0	0	133	135	299	302	194	196	212	221	135	143	155	157
ATPg	MAL	267	267	314	314	140	146	194	224	102	114	181	190	117	123	221	221	181	185	367	369	147	155	191	191	109	111	275	283	298	302	185	197	133	133	302	311	194	196	212	221	125	127	155	157
AUPg	MAL	263	269	0	0	137	143	198	230	112	116	181	187	117	123	219	235	155	169	367	379	151	151	187	191	111	113	267	287	298	298	191	191	133	133	299	299	190	196	212	212	133	147	155	157
AVPg	MAL	265	271	314	314	137	140	214	252	106	114	178	187	117	123	213	221	165	177	361	371	147	151	191	195	109	111	283	283	298	304	179	188	133	133	299	299	192	194	218	221	147	147	155	159
AWPg	MAL	263	277	324	324	137	143	202	206	102	110	181	181	120	123	219	221	181	181	377	379	147	151	191	191	111	111	267	267	290	304	194	197	133	133	299	305	194	196	218	218	141	147	155	155
AXPg	MAL	271	271	314	314	137	140	198	208	102	108	181	181	123	126	231	245	169	169	367	373	151	151	187	191	109	113	271	283	296	298	191	191	133	135	299	299	194	196	218	221	143	143	155	155
AYPg	MAL	267	277	314	314	137	146	200	202	112	114	181	187	123	126	225	235	173	179	375	375	151	151	191	191	109	111	271	275	302	302	185	191	133	133	296	299	184	196	218	221	125	143	155	155
AZPg	MAL	267	269	314	324	137	140	200	228	110	112	181	187	123	123	221	229	153	183	375	375	143	143	191	191	109	111	267	275	290	298	188	197	133	133	299	314	194	196	218	221	133	141	155	159
BAPg	MAL	269	273	314	324	137	143	198	198	102	114	187	187	123	123	213	229	179	183	367	379	147	147	191	191	105	111	279	283	298	298	182	191	133	135	299	317	188	200	212	221	143	147	155	157
BBPg	MAL	261	265	314	314	137	137	198	200	110	110	181	187	123	123	219	221	167	169	371	373	143	147	191	191	109	113	275	275	298	304	191	191	133	133	314	317	194	196	212	218	141	145	155	157
BCPg	MAL	263	279	314	314	140	143	216	216	104	112	190	190	123	123	217	223	159	169	375	375	147	147	191	191	109	111	275	283	298	302	191	191	133	133	299	311	194	196	218	221	125	147	155	155
BDPg	MAL	267	271	314	314	137	140	198	252	108	112	187	190	123	123	221	235	169	179	379	379	147	147	191	195	105	111	275	275	290	298	191	194	133	133	308	314	194	194	212	221	143	145	155	157
BEPg	MAL	263	271	314	314	137	149	208	208	104	112	187	187	123	123	229	233	165	167	373	375	143	147	191	191	109	111	267	275	298	302	191	191	133	137	320	323	196	198	212	218	143	145	155	157
BFPg	MAL	267	279	314	314	128	137	198	224	104	106	187	187	123	123	223	235	165	165	367	373	147	147	187	195	103	109	283	283	298	300	191	194	133	135	302	305	194	194	212	218	143	147	155	155
BGPg	MAL	267	275	314	314	137	137	198	206	102	108	187	187	123	126	211	221	167	167	373	373	147	151	183	195	109	115	267	271	298	298	191	191	133	133	302	320	196	196	218	218	143	143	155	157
BHPg	MAL	267	277	314	324	137	137	212	248	112	114	187	187	123	126	247	253	165	181	367	381	143	147	191	191	111	113	283	287	294	298	191	197	133	133	299	299	194	196	203	212	141	147	155	157
BIPg	MAL	263	277	314	324	137	143	200	204	110	112	181	187	123	126	233	241	165	169	367	371	147	151	191	191	109	113	267	275	298	302	191	191	133	135	302	308	194	196	212	221	133	141	155	157
BJPg	MAL	267	269	314	314	140	155	200	200	110	114	178	187	123	126	211	237	183	187	367	375	143	151	191	199	111	115	275	283	290	298	182	191	133	133	299	299	194	196	212	221	125	133	155	157
BKPg	MAL	263	269	314	314	131	137	196	214	102	106	187	187	120	123	215	217	171	177	367	371	151	151	187	187	111	115	271	275	298	302	191	191	133	135	299	299	192	194	212	218	141	143	155	155
BLPg	MAL	0	0	0	0	0	0	0	0	106	114	187	190	123	126	247	255	165	181	373	373	147	151	187	191	109	115	275	287	300	306	191	191	133	135	299	299	196	196	221	221	145	147	157	157
BMPg	MAL	273	275	314	324	140	143	200	208	108	114	181	187	123	123	221	243	181	185	373	373	143	147	183	187	107	109	283	287	300	302	194	197	133	135	302	320	194	196	221	221	143	143	153	155
BNPg	MAL	263	269	314	314	137	137	204	204	102	116	181	187	123	123	221	229	183	183	373	373	143	151	191	195	113	113	267	283	302	304	188	197	133	135	299	299	194	196	218	221	135	145	155	157
BOPg	MAL	267	269	314	314	131	137	198	210	106	110	181	190	123	123	221	243	165	169	371	371	147	151	191	195	107	115	271	275	298	298	185	194	133	133	314	320	190	196	203	212	125	143	155	157
BPg	MAL	267	275	314	324	137	137	210	210	102	110	187	187	123	126	209	219	169	177	371	375	143	147	191	191	109	113	275	275	292	306	191	197	133	135	299	299	190	196	218	221	145	147	155	155
BPPg	MAL	273	279	314	324	143	158	202	208	110	110	187	187	120	123	221	235	161	179	379	381	151	155	191	191	109	109	271	283	300	300	191	191	133	135	299	326	194	196	218	221	133	141	155	155
BQPg	MAL	267	277	314	314	137	140	232	240	110	114	181	187	123	126	213	217	175	179	377	379	147	147	191	195	111	113	263	271	302	304	197	206	133	133	311	326	196	196	212	221	133	147	155	157
BRPg	MAL	267	271	314	314	131	140	208	248	102	110	178	187	123	126	245	255	169	171	367	373	151	155	183	191	103	115	271	279	298	298	182	197	133	133	299	326	190	196	212	221	141	143	153	155
BSPg	MAL	267	271	314	314	134	143	208	216	104	108	187	187	123	123	217	233	171	183	373	389	147	147	195	195	111	113	271	279	290	298	197	197	133	135	299	299	194	196	218	218	141	147	155	155
BTPg	MAL	269	269	314	324	140	143	198	228	110	114	187	190	123	126	221	231	169	179	0	0	143	143	191	191	115	115	267	279	298	298	191	197	133	133	0	0	190	198	212	221	143	145	155	159
BUPg	MAL	265	271	314	314	137	137	204	206	102	112	187	187	123	126	213	221	167	169	367	367	147	147	183	187	103	119	271	271	302	304	191	191	133	133	302	317	194	196	212	218	125	147	155	157
BVPg	MAL	267	277	314	314	140	140	198	206	110	114	187	190	120	126	239	249	171	185	363	373	143	147	187	191	111	111	275	287	290	298	182	191	133	133	323	326	194	196	212	218	135	143	155	155
BWPg	MAL	271	273	314	314	137	146	206	252	110	110	181	187	126	129	219	221	165	171	373	373	143	151	183	187	113	115	267	283	300	300	191	197	133	135	299	311	194	196	212	218	125	143	155	159
BXPg	MAL	269	271	314	324	137	137	200	250	108	110	181	187	123	123	221	235	163	179	373	375	151	151	191	191	111	111	267	271	298	302	191	197	133	133	299	302	190	196	218	221	133	143	155	155
BYPg	MAL	271	273	314	324	137	140	206	212	104	110	187	190	120	123	229	243	159	169	373	373	147	151	191	191	109	113	283	283	302	304	191	197	135	135	296	296	190	194	221	221	125	145	155	159
BZPg	MAL	267	287	314	314	140	143	224	224	102	112	187	187	117	123	231	241	163	187	371	373	143	151	187	191	111	115	271	275	298	302	182	191	133	135	299	323	194	196	212	218	125	133	155	157
CAPg	MAL	269	285	314	314	0	0	198	254	110	110	187	187	120	123	221	235	163	185	375	381	147	147	191	195	111	111	271	283	298	302	182	191	133	133	299	299	192	200	212	224	125	133	151	157
CBPg	MAL	263	275	314	314	134	140	198	206	106	110	187	187	123	126	215	251	0	0	375	379	143	147	191	199	109	109	271	283	294	298	191	194	133	133	299	308	196	196	221	221	125	143	155	155
CPg	MAL	273	277	314	324	131	140	194	194	110	112	187	187	123	123	209	221	167	169	367	373	147	151	191	195	109	109	275	283	298	306	191	191	133	133	299	302	196	196	221	221	125	135	155	155
DPg	MAL	273	277	314	324	131	140	194	258	110	112	187	187	123	123	209	221	167	169	367	373	147	151	191	195	109	109	275	283	298	306	191	191	133	133	299	302	196	196	221	221	125	135	155	155
EPg	MAL	271	275	324	324	134	140	202	248	110	114	181	190	123	126	221	221	165	183	373	373	143	151	191	191	113	115	267	275	298	302	191	197	137	137	299	299	194	196	218	218	147	147	155	157
FPg	MAL	261	267	324	324	143	149	200	230	110	124	187	190	123	123	213	221	179	179	367	373	143	151	191	191	109	109	283	287	300	302	191	191	133	133	299	299	194	194	212	221	143	147	155	155
GPg	MAL	271	271	314	324	137	137	198	206	110	112	187	190	120	123	213	239	159	165	371	373	143	151	187	191	109	121	271	271	298	302	191	191	133	137	299	302	190	196	212	221	141	145	155	155
HPg	MAL	267	273	314	314	140	143	236	242	110	112	187	187	123	123	217	225	183	185	371	379	147	151	191	191	115	115	271	271	298	298	191	191	133	135	299	326	194	194	212	221	145	145	155	157
IPg	MAL	267	273	314	314	140	143	236	242	110	112	187	187	123	123	217	227	183	185	371	379	147	151	191	191	117	117	271	271	298	298	191	191	133	137	299	326	194	194	212	221	145	145	155	157
JPg	MAL	263	267	314	314	143	143	210	248	104	104	181	190	123	126	221	251	157	177	371	375	147	147	191	191	109	113	271	283	298	304	191	191	133	135	299	305	190	194	221	221	143	143	155	155
KPg	MAL	267	271	314	324	137	137	204	214	108	114	187	187	123	123	253	255	159	169	373	377	151	151	191	195	111	111	283	287	302	308	191	197	133	135	299	299	194	198	218	221	125	125	155	157
LPg	MAL	271	271	314	324	137	137	198	206	110	112	187	190	120	123	213	239	159	165	371	373	143	151	187	191	109	121	271	271	298	302	191	191	133	135	299	302	190	196	212	221	141	147	155	155
MPg	MAL	0	0	0	0	0	0	0	0	102	104	187	187	123	126	221	229	159	175	377	377	147	151	183	191	109	109	275	279	298	302	191	197	133	133	299	314	192	198	218	221	133	143	157	157
NPg	MAL	263	271	314	324	137	137	200	224	104	110	187	187	120	123	219	235	173	177	377	377	143	155	183	191	109	111	267	275	300	302	191	191	133	133	299	302	194	196	212	221	133	141	155	155
OPg	MAL	269	271	314	324	137	140	208	252	108	110	187	187	123	123	225	249	183	183	371	379	147	151	187	191	111	117	283	283	302	304	188	191	133	133	299	299	194	196	212	221	123	123	157	157
PBPg	MAL	267	277	314	314	128	140	208	246	106	106	181	187	123	123	219	253	167	167	373	373	147	147	191	191	105	111	271	295	298	298	191	191	133	133	299	302	184	198	212	218	135	143	155	157
QPg	MAL	277	279	314	314	137	137	200	206	108	110	190	190	120	123	221	229	169	183	365	371	147	151	191	191	109	113	271	275	298	302	191	191	133	135	299	299	194	198	209	218	141	143	155	159
RPg	MAL	271	271	314	314	137	143	202	208	110	110	187	187	123	126	231	235	155	165	365	367	147	155	191	191	103	111	267	275	300	300	188	191	133	135	302	305	194	196	212	221	135	143	155	157
SPg	MAL	271	271	314	324	143	146	204	208	104	108	187	187	123	132	219	221	157	169	367	373	143	151	191	191	109	115	267	275	290	298	191	191	135	135	299	311	190	194	218	221	125	141	155	157
TPg	MAL	267	273	314	314	140	146	238	250	104	112	187	187	123	126	221	245	165	169	373	373	147	151	191	191	109	111	279	295	298	302	188	197	133	135	293	296	194	194	212	221	133	133	155	157
UPg	MAL	265	275	314	324	137	140	208	220	104	110	181	187	123	123	221	239	167	179	373	377	147	151	191	191	109	115	275	283	298	304	194	197	133	133	302	305	196	196	212	218	125	143	153	155
VPg	MAL	269	271	314	324	134	140	208	222	106	110	181	187	123	123	221	241	165	165	371	381	143	147	191	191	111	111	267	267	300	302	191	197	135	137	299	317	194	196	218	218	125	143	155	155
WPg	MAL	265	271	314	314	137	143	208	208	102	108	181	187	120	123	219	221	167	171	367	377	151	155	191	199	101	113	267	279	292	298	197	197	133	133	299	317	184	194	218	218	141	141	153	155
XPg	MAL	269	269	314	314	137	140	206	222	108	114	181	190	123	126	215	229	167	167	367	369	147	151	191	191	103	113	279	279	298	298	191	194	133	135	311	311	190	196	212	212	125	145	155	155
YPg	MAL	269	269	0	0	137	140	0	0	106	108	190	190	123	123	241	253	169	183	373	379	151	151	191	191	111	113	271	275	300	304	188	191	133	135	302	320	194	196	212	221	125	143	155	157
ZPg	MAL	267	269	314	314	143	146	190	236	112	114	187	187	123	123	221	257	169	183	371	377	147	151	191	199	103	111	267	271	300	300	191	191	133	135	299	317	194	196	212	221	135	143	155	155
